# Supplementary material for: Mouse Genetics Suggests Cell-Context Dependency for Myc-Regulated Metabolic Enzymes during Tumorigenesis
Source: PLoS Genet. 2012 Mar 15;8(3):e1002573. doi: 10.1371/journal.pgen.1002573 (PMC3305401; doi:10.1371/journal.pgen.1002573)
Supplement: Table S1 — Expression of genes used in the unsupervised hierarchical clustering shown in Figure 1. Gene list is sorted based on the average fold-change between RNA expression in wildtype (wt) and λ-Myc splenic B cells. (XLSX) [file pgen.1002573.s008.xlsx]

## Sheet: Sheet1
Gene	wt 1	wt 2	wt 3	Lambda-Myc 1	Lambda-Myc 2	Lambda-Myc 3	Lambda-Myc 4	Metabolic pathway		TTEST	Fold-change
Shmt1	12.9244	18.0016	19.5993	31.4248	43.5367	218.721	142.331	serine/folate		0.0641579	6.47221
Tyms-ps	75.7786	82.703	98.9222	435.997	393.881	611.054	440.554	serine/folate		0.00181469	5.4821
Atp10a	6.86612	-2.32667	0.456327	6.60766	-7.38586	20.7546	15.5963	oxidative phosporylation		0.171526	5.34042
Atp1b2	2.05896	-0.211977	7.8694	29.5554	7.80446	3.23422	25.2845	oxidative phosporylation		0.0655258	5.08511
Tyms	19.3933	22.7353	25.185	73.3545	59.8032	180.606	136.083	serine/folate		0.0245518	5.01213
Phgdh	34.9295	26.1731	39.1826	8.02316	40.6178	265.322	251.89	serine/folate		0.10519	4.23183
Mthfd2	19.2106	19.5449	24.712	70.5126	45.7291	93.6216	58.818	serine/folate		0.00926557	3.17503
Tpi1	456.455	385.294	468.37	1674.58	1264.58	1269.54	1299.67	glycolysis		0.000823294	3.15336
Pfkm	33.0003	16.4766	34.2569	115.821	96.9283	67.4754	57.6945	glycolysis		0.00884157	3.02673
Pdhx	5.32095	4.48385	4.05473	8.52455	15.6622	12.606	17.0157	pyruvate metabolism		0.00819701	2.91181
Shmt2	51.3009	60.1893	43.9327	189.417	170.108	125.231	117.345	serine/folate		0.00419664	2.90547
Psat1	223.819	243.207	258.515	482.348	588.366	1073.23	666.319	serine/folate		0.0186047	2.905
Dhfr	20.2614	-0.436081	7.41527	15.5007	23.1942	37.878	27.6683	serine/folate		0.0439874	2.87001
Atp5o	34.6397	33.9621	56.9616	27.2785	59.6084	202.042	141.758	oxidative phosporylation		0.0975719	2.57253
Ndufb10	4.12535	23.0853	-3.49042	40.8144	16.2251	12.4947	7.93893	oxidative phosporylation		0.170107	2.44959
Ndufb6	21.887	24.4223	16.0196	73.4985	36.9717	33.2698	52.9756	oxidative phosporylation		0.0245007	2.36707
Mthfd1	307.394	337.571	300.665	703.468	610.016	784.122	747.96	serine/folate		0.000501455	2.25688
Atp5a1	39.3598	48.1908	71.1324	120.594	115.354	121.846	104.706	oxidative phosporylation		0.00598879	2.18596
Ldh1	3006.33	3329.58	3401.14	6652.71	5299.23	10092.4	5871.43	pyruvate metabolism		0.01964	2.15022
Suclg2	52.5788	57.1184	66.9692	97.1561	110.831	169.406	127.834	Kreb's cycle		0.00975684	2.14483
Idh2	26.6458	24.2826	2.50042	50.5824	47.636	26.5257	25.5333	Kreb's cycle		0.0585106	2.1095
Hk2	402.78	331.127	272.305	671.007	659.67	803.107	546.09	glycolysis		0.00185635	1.9975
Idh3a	135.155	99.8966	135.12	255.711	248.244	270.157	171.628	Kreb's cycle		0.00424173	1.91615
Pgam1	59.1181	85.3955	63.9112	103.518	98.0301	185.379	141.358	glycolysis		0.0233897	1.90099
Cox7b	6.68817	10.1018	8.11194	21.2462	3.24903	12.0567	24.3367	oxidative phosporylation		0.121747	1.83386
Atp5g1	2359.87	1781.83	2047.08	4126.42	3741.38	3566.35	3247.47	oxidative phosporylation		0.000680946	1.77922
Sdhb	84.3301	110.269	91.5507	137.609	122.451	236.623	182.107	Kreb's cycle		0.0288788	1.77911
Atp5f1	458.147	337.408	431.054	148.164	227.311	1296.44	1146.18	oxidative phosporylation		0.199358	1.7231
Pkm2	1919.47	1859.48	2068.55	3741.38	3338.25	2744.39	3553.3	glycolysis		0.00269352	1.71578
Bcs1l	173.494	185.301	110.4	316.897	302.644	226.423	220.689	oxidative phosporylation		0.0119512	1.70503
Ndufc2	1138.33	1196.66	1008.77	1148.34	1497.6	2320.67	2525.38	oxidative phosporylation		0.0511474	1.68044
Ndufs6	4311.02	3767.41	5316.36	10256.2	6971.94	6192.19	6179.57	oxidative phosporylation		0.0248529	1.65736
Cox6a2	98.1013	83.1929	51.5718	195.141	126.875	106.728	84.3002	oxidative phosporylation		0.0657233	1.65238
Tkt	258.93	230.861	229.316	479.004	510.399	317.606	276.567	pentose phosphate pathway		0.0362051	1.65161
Ndufb8	2138.78	2778.6	2451.15	4374.52	3812.96	3992.61	3971.61	oxidative phosporylation		0.00147066	1.64399
Pdha1	802.434	730.088	890.677	885.445	999.203	1919.61	1422.41	pyruvate metabolism		0.0609015	1.6177
Ndufc1	908.692	1048.7	963.177	1155.75	1181.74	2071.94	1877.25	oxidative phosporylation		0.0416205	1.61441
Ndufa8	746.794	815.364	766.262	1016.4	1064.59	1440.18	1406.6	oxidative phosporylation		0.0121355	1.58727
Cox5a	1584.67	1758.07	1671.95	2422.72	2720	2845.36	2594.99	oxidative phosporylation		0.000197315	1.58281
Atp1b3	896.122	797.95	779.518	1247.15	1442.93	1306.44	1142.85	oxidative phosporylation		0.000978342	1.55827
Eno1	464.64	507.752	534.637	659.396	568.433	987.092	910.538	glycolysis		0.0325899	1.55544
Pdk1	72.1892	76.9826	53.7987	105.658	95.0547	76.545	142.536	pyruvate metabolism		0.0351423	1.55119
Ndufv2	1375.51	1659.04	1196.34	2363.23	2629.99	2167.57	1528.26	oxidative phosporylation		0.0206727	1.54029
Cox6c	306.966	320.974	261.058	527.997	490.74	407.744	392.45	oxidative phosporylation		0.00512323	1.53453
Pdk3	72.8587	24.6207	45.0184	46.4107	75.2776	100.962	65.8644	pyruvate metabolism		0.119419	1.51852
Ndufa10	2055.94	2069.41	1758.99	3350.59	2613.41	3075.54	2817.98	oxidative phosporylation		0.00185781	1.51132
Pgls	1542.22	1571.26	1105.25	2594.26	1818.09	2009.58	2027.75	pentose phosphate pathway		0.0130823	1.50217
Atp1a1	1100.04	1432.84	1595.69	2688.49	1963.01	1799.92	1811.69	oxidative phosporylation		0.0222025	1.50108
Ndufa9	1970.61	1990.88	2144.91	2335.94	2447.85	3951.83	3409.32	oxidative phosporylation		0.040431	1.49167
Ndufa5	535.871	551.931	466.095	522.043	693.167	1020.89	852.363	oxidative phosporylation		0.0474022	1.49067
Cyc1	770.009	849.522	906.765	898.942	838.484	1629.09	1650.29	oxidative phosporylation		0.0804451	1.48938
Cox5b	3364.26	3607.29	3752.42	5321.72	4123.18	5911.11	5815.22	oxidative phosporylation		0.0105339	1.48065
Ndufs2	148.568	138.595	208.615	95.5888	99.1581	398.543	379.122	oxidative phosporylation		0.214961	1.47104
Atp5b	10989	15595.1	15090.5	19502.2	15714.1	26411.4	19972.9	oxidative phosporylation		0.0299244	1.46853
Etfb	1416	1370.23	1327.2	2465.76	2180.72	1774.92	1586.28	oxidative phosporylation		0.0243917	1.46004
Etfa	460.351	533.97	511.032	488.616	514.558	911.229	1011.4	oxidative phosporylation		0.0928213	1.4577
Atp5c1	3308.55	3464.12	3319.7	4108.69	4511.19	5366.52	5626.02	oxidative phosporylation		0.0108398	1.45747
Cox8a	2932.14	2350.67	2921.58	3883.24	3823.01	3455.07	4621.86	oxidative phosporylation		0.00574532	1.44281
Ndufb5	41.2811	65.4212	52.5045	63.6637	63.8662	68.058	107.322	oxidative phosporylation		0.0680454	1.42696
Cox4i1	3198.17	2882.04	2781.97	4874.05	4178.47	3795.83	3890.56	oxidative phosporylation		0.00451115	1.4166
Cox7a1	29.9591	10.5734	26.8217	24.4317	33.2191	54.2131	13.7981	oxidative phosporylation		0.215875	1.39927
Aco2	1171.59	1094.18	965.876	1724.65	1649.09	1384.29	1234.12	Kreb's cycle		0.0136025	1.39066
Cox6a1	2781.29	2923.45	3360.02	3272.1	3315.7	5523.14	4571.64	oxidative phosporylation		0.0608696	1.38028
Pgd	1580.2	1145.34	1087.91	1861.19	1723.04	1831.07	1512.04	pentose phosphate pathway		0.0383096	1.36242
Atp5j	1210.51	1333.71	997.451	964.845	1295.44	2515.62	1655.6	oxidative phosporylation		0.147766	1.36196
Atp5g3	7005.31	9549.21	10573.4	11500.6	11770.6	15615.8	10021.9	oxidative phosporylation		0.0515134	1.35217
Mdh2	113.458	111.464	122.86	143.772	125.681	184.488	169.826	Kreb's cycle		0.0256953	1.34517
Cox6b	4504.27	4417.96	4362.17	5615.17	5748.71	6778.04	5568.88	oxidative phosporylation		0.00627702	1.33864
Cox10	987.803	919.397	898.667	1493.27	1267.69	1209.92	995.433	oxidative phosporylation		0.026921	1.32748
Ndufs3	428.077	463.625	372.403	465.567	511.285	488.64	751.981	oxidative phosporylation		0.0695244	1.31564
Atp5j2	8256.5	7417.99	8094.4	12659.2	11358.8	8910.11	8680.91	oxidative phosporylation		0.0394999	1.31292
Ndufa4	2334.32	2932.22	3262.09	2888.05	2942.39	5323.8	3737.97	oxidative phosporylation		0.115666	1.30961
Atp5d	714.629	615.303	819.333	1034.8	811.824	809.622	1088.58	oxidative phosporylation		0.0332908	1.30678
Ppm2c	16.3455	0.24026	20.8243	8.67613	11.5773	23.0498	21.729	pyruvate metabolism		0.316331	1.30377
Atp6v1g1	30.4254	47.0954	55.5796	46.0502	42.1439	77.4899	63.961	oxidative phosporylation		0.145544	1.29401
Atp5g2	913.432	961.96	757.403	1407.78	1091.79	1066.58	913.637	oxidative phosporylation		0.052704	1.27615
Ndufs8	1494.94	2012.88	1436.24	2010.55	1982.8	2351.66	2063.22	oxidative phosporylation		0.0571691	1.2755
Pfkl	309.072	357.335	316.874	476.439	426.808	422.585	333.435	glycolysis		0.0275374	1.26561
Idh3b	1027.59	834.638	872.677	1020.39	940.154	1281.37	1340.57	Kreb's cycle		0.0497867	1.25667
Dlst	673.503	1136.21	827.91	1237.44	1083.63	1088.55	1000.33	Kreb's cycle		0.118311	1.25396
Atp5e	24.7389	37.8927	21.8393	38.9622	31.8086	22.8671	45.5956	oxidative phosporylation		0.191919	1.23622
Surf2	176.42	153.964	224.707	128.572	149.428	337.918	282.143	oxidative phosporylation		0.25646	1.2134
Ndufv1	1592.28	1536.94	1466.02	2312.06	1841.26	1535.4	1702.23	oxidative phosporylation		0.0767823	1.20629
Atp6v1a1	15.4865	1.68098	19.8702	11.1086	22.3596	4.35302	21.4657	oxidative phosporylation		0.370002	1.20054
Ndufs7	1632.42	1616.94	1752.02	1987.13	2179.52	1834.52	1881.33	oxidative phosporylation		0.01067	1.18205
Ndufb3	576.724	647.495	639.962	599.168	638.018	843.483	848.306	oxidative phosporylation		0.0970217	1.17839
Dlat	32.5364	49.3092	38.0636	41.3595	66.3163	49.6612	30.5981	Kreb's cycle		0.23635	1.17548
Atp2c1	13.9002	12.1393	7.99911	10.9332	13.9807	14.431	13.2456	oxidative phosporylation		0.210313	1.15877
Ndufaf1	193.906	127.643	178.466	221.13	193.847	176.997	176.741	oxidative phosporylation		0.169362	1.15304
G6pdx	162.66	128.178	139.746	125.89	120.918	207.292	207.86	pentose phosphate pathway		0.225956	1.15302
Ndufs4	287.013	328.359	339.563	274.726	284.628	471.617	434.291	oxidative phosporylation		0.211369	1.15081
Atp5h	265.588	311.937	181.051	252.848	235.694	316.844	346.515	oxidative phosporylation		0.246947	1.13888
Ndufa2	3279.67	3436.11	3268.51	3734.89	3539.86	4184.54	3687.15	oxidative phosporylation		0.0195653	1.13777
Ndufb7	94.5003	101.706	130.507	144.723	126.443	116.623	105.405	oxidative phosporylation		0.1775	1.13217
Rpia	528.29	556.11	353.371	466.988	577.318	652.892	463.354	pentose phosphate pathway		0.240627	1.12703
Cox17	2748.71	3060.29	2936.84	2687.25	3019.61	3957.87	3464.28	oxidative phosporylation		0.140712	1.12588
Cox18	450.391	399.676	283.693	477.983	448.585	400.7	372.238	oxidative phosporylation		0.227729	1.12425
Pgam5	244.9	286.475	309.068	191.179	183.085	435.105	437.518	glycolysis		0.348303	1.11271
Cox7c	3568.06	3484.21	3733.1	2811.21	2773.63	5530.01	4866.83	oxidative phosporylation		0.306106	1.11134
Idh3g	2245.11	2127.65	2063.09	2666.69	2167.87	2629.58	2063.95	Kreb's cycle		0.114414	1.11035
Atpaf2	284.81	310.391	249.476	320.319	259.374	330.257	336.91	oxidative phosporylation		0.142319	1.1071
Ndufa1	1381.33	1631.12	1431.01	1338.82	1749.55	1773.19	1666.3	oxidative phosporylation		0.142788	1.10182
Suclg1	546.192	541.052	422.531	436.688	458.382	674.374	625.956	Kreb's cycle		0.277354	1.09059
Ndufa7	1673.3	1590.62	1682.35	1562.58	1636.91	2017.76	1970.4	oxidative phosporylation		0.146078	1.08986
Ndufa3	3941.34	4447.15	3328.25	5061.41	4039.78	3712.46	3995.82	oxidative phosporylation		0.265343	1.07599
Taldo1	3692.89	2888.91	3528.06	4182.86	3881.41	3146.87	3083.5	pentose phosphate pathway		0.301133	1.06045
Pfkp	87.2008	75.2964	120.45	26.7253	49.6106	149.386	170.651	glycolysis		0.453422	1.05065
Fh1	831.354	731.221	674.562	693.599	613.511	869.827	916.213	Kreb's cycle		0.379787	1.03698
Tktl1	7.05624	3.44621	10.0116	13.1345	1.58136	5.9035	7.44117	pentose phosphate pathway		0.477973	1.0259
Cs	218.714	253.412	278.267	241.519	228.299	266.733	288.389	Kreb's cycle		0.396635	1.0244
Surf1	43.8317	36.4152	31.2318	14.7549	33.0442	59.6639	42.3412	oxidative phosporylation		0.489151	1.00784
Cox7a2l	1068.78	1281.85	1377.67	588.592	790.006	1782.2	1806	oxidative phosporylation		0.498813	0.99914
Atp7a	28.5335	32.3311	26.5989	45.6949	33.4084	18.1262	17.7047	oxidative phosporylation		0.477523	0.985561
Ogdh	945.037	950.416	1339.48	1450.43	1153.6	778.365	785.604	Kreb's cycle		0.434129	0.966324
Coxvib2	9.47655	13.2217	3.16802	24.973	7.62655	-2.00949	2.70388	oxidative phosporylation		0.482917	0.965366
Atp6v1f	5159.44	4661.53	4063.02	5834.36	5192.07	3520.4	2886.26	oxidative phosporylation		0.370198	0.941719
Atp6v1b2	760.237	816.617	705.145	697.523	837.562	663.831	614.027	oxidative phosporylation		0.183526	0.9245
Aldoa	698.415	711.493	692.585	619.885	675.392	662.32	623.435	glycolysis		0.010831	0.920704
Atp9b	320.825	304.354	347.32	343.156	352.815	194.182	302.994	oxidative phosporylation		0.270334	0.920165
Atp2a3	3521.13	2458.65	3351.38	3900.54	3550.01	1468.44	2446.55	oxidative phosporylation		0.347276	0.913515
Cox7a2	8.73565	29.3951	20.6556	21.0823	19.289	27.8008	3.35525	oxidative phosporylation		0.419086	0.912551
Atp13a1	371.281	406.241	391.329	388.784	348.691	288.958	379.087	oxidative phosporylation		0.0972647	0.90186
Atp6v0b	872.515	763.614	881.972	952.268	706.021	655.287	699.39	oxidative phosporylation		0.160326	0.897392
Atp2a2	195.317	183.521	243.566	173.887	148.552	173.319	248.383	oxidative phosporylation		0.241945	0.896694
Atp6v1d	781.602	872.703	746.131	639.471	671.12	862.413	660.194	oxidative phosporylation		0.105871	0.885214
Acly	3791.45	3784.78	4121.27	2967.49	3196.95	3686.65	3930.08	Kreb's cycle		0.0674048	0.883597
Atp6v1h	815.207	879.794	798.316	682.144	877.983	663.061	675.254	oxidative phosporylation		0.0655752	0.871863
Atp5l	567.13	463.533	731.746	369.014	444.914	587.819	617.499	oxidative phosporylation		0.222551	0.859298
Mthfsd	40.3887	36.4399	46.8426	28.3173	23.5943	46.6324	42.2146	serine/folate		0.192545	0.853625
Atp2a1	10.1197	17.2609	9.47482	13.7509	6.83284	10.1307	10.9563	oxidative phosporylation		0.27914	0.847991
Eno3	224.63	177.094	169.384	157.925	154.794	178.814	143.147	glycolysis		0.0994011	0.833485
Atp6v1c1	101.003	95.7508	146.972	46.6327	100.152	130.555	98.9396	oxidative phosporylation		0.214819	0.821029
Aldoc	31.4281	32.4744	35.6684	32.6799	32.3787	26.7959	13.9431	glycolysis		0.111858	0.7969
Atp6v0e	3006.13	3308.87	3350.97	1621.62	2029.14	3563.38	2943.24	oxidative phosporylation		0.109447	0.78813
Atp6v1e1	1496.54	1508.43	1657.11	1078.97	1359.37	1004.39	1323.72	oxidative phosporylation		0.00946423	0.766791
Atp10d	189.882	140.131	141.072	120.023	187.585	75.4659	97.0975	oxidative phosporylation		0.132192	0.764467
Mthfs	30.3756	33.9356	36.7192	25.7556	24.1235	19.8494	32.5023	serine/folate		0.026708	0.758912
Ndufa6	3111.88	2829.01	2620.08	1161.24	1589.77	2945.67	2929.44	oxidative phosporylation		0.114635	0.755708
Cox15	265.822	245.109	253.968	42.5054	143.015	286.973	296.714	oxidative phosporylation		0.190474	0.754226
Idh1	41.5511	28.2224	48.4007	10.6609	10.4702	44.5271	52.0909	Kreb's cycle		0.233128	0.747303
Atp6v0a2	238.242	283.64	314.321	184.149	184.803	242.841	219.786	oxidative phosporylation		0.0304998	0.745852
Atp6ap1	5370.08	5155.51	4245.06	4103.11	3672.11	3009.54	3190.56	oxidative phosporylation		0.0146027	0.709616
Atp1b1	647.841	797.534	808.097	441.583	619.313	537.641	499.992	oxidative phosporylation		0.0123297	0.698432
Atp6ap2	505.707	443.177	507.022	231.432	336.388	409.272	319.407	oxidative phosporylation		0.0073153	0.667883
Atp5s	67.5912	106.268	65.8678	43.6873	25.206	74.0965	66.8838	oxidative phosporylation		0.0905809	0.656603
Atp6v0a1	404.54	425.702	392.64	356.043	331.44	109.891	239.589	oxidative phosporylation		0.0370942	0.635975
Atp6v0d1	727.917	663.093	777.777	339.512	401.159	490.776	561.067	oxidative phosporylation		0.00298413	0.619879
Atp2b1	31.0183	8.42067	30.4496	1.92259	10.2626	27.7055	13.4198	oxidative phosporylation		0.169785	0.572095
Atp6v1c2	22.924	15.3162	21.5871	16.649	6.74859	7.70581	10.3235	oxidative phosporylation		0.0169888	0.519331
Atp2b3	-7.61214	12.6283	4.48544	-1.22722	-2.9729	-3.1967	-1.4052	oxidative phosporylation		0.22894	-0.694777
