# Supplementary material for: Mouse Genetics Suggests Cell-Context Dependency for Myc-Regulated Metabolic Enzymes during Tumorigenesis
Source: PLoS Genet. 2012 Mar 15;8(3):e1002573. doi: 10.1371/journal.pgen.1002573 (PMC3305401; doi:10.1371/journal.pgen.1002573)
Supplement: Table S2 — List of shRNAs used in the study. The shRNAs came from the TRC1.0 mouse lentiviral library and their library number is indicated. (XLSX) [file pgen.1002573.s009.xlsx]

## Sheet: Sheet1
Gene	TRC number	Our clone name
Ldha	TRCN0000041744	Ldh#2
Ldha	TRCN0000041747	Ldh#5
Phgdh	TRCN0000041624	Phgdh#2
Phgdh	TRCN0000041625	Phgdh#3
Phgdh	TRCN0000041627	Phgdh#5
Shmt1	TRCN0000097414	Shmt1#1
Shmt1	TRCN0000097415	Shmt1#2
Shmt2	TRCN0000097516	Shmt2#3
Shmt2	TRCN0000097517	Shmt2#4
Shmt2	TRCN0000097518	Shmt2#5
