# Supplementary material for: Mouse Genetics Suggests Cell-Context Dependency for Myc-Regulated Metabolic Enzymes during Tumorigenesis
Source: PLoS Genet. 2012 Mar 15;8(3):e1002573. doi: 10.1371/journal.pgen.1002573 (PMC3305401; doi:10.1371/journal.pgen.1002573)
Supplement: Table S3 — Sequences of qRT-PCR primers used in the study. Primers were designed using the SciTools at www.idtdna.com. (XLSX) [file pgen.1002573.s010.xlsx]

## Sheet: Sheet1
Gene	Forward primer sequence	Reverse primer sequence
Ldha	AGGTTACACATCCTGGGCCATT	TCAGGAGTCAGTGTCACCTTCACA
Pdk1	TTACGGATTGCCCATATCACGCCT	TCAGCCTCGTGGTTGGCTTTGTAA
Phgdh	TGTCTTCAGACCAGAGGTGCCACTA	ACACCATGGAGGTTTGGTAGGACA
Shmt1	TTGCTGTGTATACTGCCCTGGT	TCTCCTCCAGCTGGTCATAGTTGA
Shmt2	CCCTATGTTCCGCGAGTACTCCTT	TGTCAGTGCCACCAGACACCA
Ubiquitin	TGGCTATTAATTATTCGGTCTGCAT	GCAAGTGGCTAGAGTGCAGAGTAA
